# Supplementary material for: Characterization of Two Novel Predatory Bacteria, Bacteriovorax stolpii HI3 and Myxococcus sp. MH1, Isolated from a Freshwater Pond: Prey Range, and Predatory Dynamics and Efficiency
Source: Microorganisms. 2022 Sep 10;10(9):1816. doi: 10.3390/microorganisms10091816 (PMC9505378; doi:10.3390/microorganisms10091816)
Supplement: Supplementary file 1 [file microorganisms-10-01816-s001.zip]

Archive with 1 entries (1 files):
- microorganisms-1904735-supplementary.pdf
